# Supplementary material for: EnDisease: a manually curated database for enhancer-disease associations
Source: Database (Oxford). 2019 Feb 21;2019:baz020. doi: 10.1093/database/baz020 (PMC6382991; doi:10.1093/database/baz020)
Supplement: Supplementary Data [file baz020_supp.zip]

Archive with 4 entries (4 files):
- revision_response_20190102_final.docx
- supplementary_201901012.docx
- Supplementary_Table3.xlsx
- Supplementary_Table4.xlsx
