# Supplementary material for: EnDisease: a manually curated database for enhancer-disease associations
Source: Database (Oxford). 2019 Feb 21;2019:baz020. doi: 10.1093/database/baz020 (PMC6382991; doi:10.1093/database/baz020)
Supplement: Supplementary Data [file baz020_supp.zip › Supplementary_Table3.xlsx]

## Sheet: human
ENCODE_accession	cell type ID	cell type	tissue	system
ENCSR620QNS	EFO:0007598	HAP-1	Blood	Circulatory system
ENCSR620QNS	EFO:0007598	HAP-1	Blood	Circulatory system
ENCSR458LIB	EFO:0005724	MM.1S	Blood	Circulatory system
ENCSR458LIB	EFO:0005724	MM.1S	Blood	Circulatory system
ENCSR594NOE	EFO:0002322	RPMI8226	Blood	Circulatory system
ENCSR594NOE	EFO:0002322	RPMI8226	Blood	Circulatory system
ENCSR064GBK	UBERON:0000948	Heart	Heart	Circulatory system
ENCSR154ZNQ	UBERON:0000948	Heart	Heart	Circulatory system
ENCSR174JMM	UBERON:0000948	Heart	Heart	Circulatory system
ENCSR189YJQ	UBERON:0000948	Heart	Heart	Circulatory system
ENCSR305UJX	UBERON:0000948	Heart	Heart	Circulatory system
ENCSR311LLZ	UBERON:0000948	Heart	Heart	Circulatory system
ENCSR320PGJ	UBERON:0000948	Heart	Heart	Circulatory system
ENCSR366EGE	UBERON:0000948	Heart	Heart	Circulatory system
ENCSR392GCE	UBERON:0000948	Heart	Heart	Circulatory system
ENCSR533VAF	UBERON:0000948	Heart	Heart	Circulatory system
ENCSR536NGW	UBERON:0000948	Heart	Heart	Circulatory system
ENCSR664PKM	UBERON:0000948	Heart	Heart	Circulatory system
ENCSR664PKM	UBERON:0000948	Heart	Heart	Circulatory system
ENCSR705CNJ	UBERON:0000948	Heart	Heart	Circulatory system
ENCSR705CNJ	UBERON:0000948	Heart	Heart	Circulatory system
ENCSR749BWV	UBERON:0000948	Heart	Heart	Circulatory system
ENCSR749BWV	UBERON:0000948	Heart	Heart	Circulatory system
ENCSR804RSI	UBERON:0000948	Heart	Heart	Circulatory system
ENCSR911LTI	UBERON:0000948	Heart	Heart	Circulatory system
ENCSR914DOH	UBERON:0000948	Heart	Heart	Circulatory system
ENCSR501FWC	UBERON:0002084	Heart left ventricle	Heart	Circulatory system
ENCSR501FWC	UBERON:0002084	Heart left ventricle	Heart	Circulatory system
ENCSR000EMV	EFO:0000315	Cardiac mesoderm	Heart	Circulatory system
ENCSR000EMW	EFO:0000315	Cardiac mesoderm	Heart	Circulatory system
ENCSR000EMW	EFO:0000315	Cardiac mesoderm	Heart	Circulatory system
ENCSR000EMX	EFO:0000315	Cardiac mesoderm	Heart	Circulatory system
ENCSR000EMY	EFO:0000315	Cardiac mesoderm	Heart	Circulatory system
ENCSR000EMY	EFO:0000315	Cardiac mesoderm	Heart	Circulatory system
ENCSR000ENE	CL:2000044	Brain microvascular endothelial cell	Vessel	Circulatory system
ENCSR000ENE	CL:2000044	Brain microvascular endothelial cell	Vessel	Circulatory system
ENCSR000ENF	CL:2000043	Brain pericyte	Vessel	Circulatory system
ENCSR000ENX	CL:2000010	Dermis blood vessel endothelial cell	Vessel	Circulatory system
ENCSR000ENX	CL:2000010	Dermis blood vessel endothelial cell	Vessel	Circulatory system
ENCSR000ENY	CL:2000010	Dermis blood vessel endothelial cell	Vessel	Circulatory system
ENCSR000ENY	CL:2000010	Dermis blood vessel endothelial cell	Vessel	Circulatory system
ENCSR000EOC	CL:2000010	Dermis blood vessel endothelial cell	Vessel	Circulatory system
ENCSR000EOC	CL:2000010	Dermis blood vessel endothelial cell	Vessel	Circulatory system
ENCSR000EOG	CL:1001568	Pulmonary artery endothelial cell	Vessel	Circulatory system
ENCSR000ENG	CL:0002590	Smooth muscle cell of the brain vasculature	Vessel	Circulatory system
ENCSR000ENG	CL:0002590	Smooth muscle cell of the brain vasculature	Vessel	Circulatory system
ENCSR000EOH	CL:0002557	Fibroblast of pulmonary artery	Vessel	Circulatory system
ENCSR000EOH	CL:0002557	Fibroblast of pulmonary artery	Vessel	Circulatory system
ENCSR000EMC	CL:0002547	Fibroblast of the aortic adventitia	Vessel	Circulatory system
ENCSR000EMC	CL:0002547	Fibroblast of the aortic adventitia	Vessel	Circulatory system
ENCSR019JDO	EFO:0005719	Karpas-422	Lymph node	Circulatory system
ENCSR019JDO	EFO:0005719	Karpas-422	Lymph node	Circulatory system
ENCSR662HMO	EFO:0002246	NAMALWA	Lymph node	Circulatory system
ENCSR662HMO	EFO:0002246	NAMALWA	Lymph node	Circulatory system
ENCSR489NAM	EFO:0006711	OCI-LY7	Lymph node	Circulatory system
ENCSR489NAM	EFO:0006711	OCI-LY7	Lymph node	Circulatory system
ENCSR679IFH	UBERON:0002106	Spleen	Spleen	Circulatory system
ENCSR000EOA	CL:2000041	Dermis microvascular lymphatic vessel endothelial cell	Vessel	Circulatory system
ENCSR000EOA	CL:2000041	Dermis microvascular lymphatic vessel endothelial cell	Vessel	Circulatory system
ENCSR000EMQ	EFO:0002783	GM06990	Blood	Circulatory system
ENCSR000EMQ	EFO:0002783	GM06990	Blood	Circulatory system
ENCSR000EMR	EFO:0005337	GM12864	Blood	Circulatory system
ENCSR000EMT	EFO:0002784	GM12878	Blood	Circulatory system
ENCSR000EMT	EFO:0002784	GM12878	Blood	Circulatory system
ENCSR000ENU	EFO:0002793	HL-60	Blood	Circulatory system
ENCSR000ENU	EFO:0002793	HL-60	Blood	Circulatory system
ENCSR000EOS	NTR:0003860	Jurkat clone E61	Blood	Circulatory system
ENCSR000EOS	NTR:0003860	Jurkat clone E61	Blood	Circulatory system
ENCSR000EPC	EFO:0002067	K562	Blood	Circulatory system
ENCSR000EPC	EFO:0002067	K562	Blood	Circulatory system
ENCSR426IEA	EFO:0005903	KBM-7	Blood	Circulatory system
ENCSR426IEA	EFO:0005903	KBM-7	Blood	Circulatory system
ENCSR373BIX	CL:0002399	CD1c-positive myeloid dendritic cell	Bone marrow	Circulatory system
ENCSR373BIX	CL:0002399	CD1c-positive myeloid dendritic cell	Bone marrow	Circulatory system
ENCSR122VUW	CL:0001059	Common myeloid progenitor, CD34-positive	Bone marrow	Circulatory system
ENCSR122VUW	CL:0001059	Common myeloid progenitor, CD34-positive	Bone marrow	Circulatory system
ENCSR191EII	CL:0001059	Common myeloid progenitor, CD34-positive	Bone marrow	Circulatory system
ENCSR191EII	CL:0001059	Common myeloid progenitor, CD34-positive	Bone marrow	Circulatory system
ENCSR271QSV	CL:0001059	Common myeloid progenitor, CD34-positive	Bone marrow	Circulatory system
ENCSR271QSV	CL:0001059	Common myeloid progenitor, CD34-positive	Bone marrow	Circulatory system
ENCSR281HBB	CL:0001059	Common myeloid progenitor, CD34-positive	Bone marrow	Circulatory system
ENCSR320TUJ	CL:0001059	Common myeloid progenitor, CD34-positive	Bone marrow	Circulatory system
ENCSR453EVC	CL:0001059	Common myeloid progenitor, CD34-positive	Bone marrow	Circulatory system
ENCSR495INQ	CL:0001059	Common myeloid progenitor, CD34-positive	Bone marrow	Circulatory system
ENCSR564TUY	CL:0001059	Common myeloid progenitor, CD34-positive	Bone marrow	Circulatory system
ENCSR603BXE	CL:0001059	Common myeloid progenitor, CD34-positive	Bone marrow	Circulatory system
ENCSR639ZJI	CL:0001059	Common myeloid progenitor, CD34-positive	Bone marrow	Circulatory system
ENCSR735BIM	CL:0001059	Common myeloid progenitor, CD34-positive	Bone marrow	Circulatory system
ENCSR772HUG	CL:0001059	Common myeloid progenitor, CD34-positive	Bone marrow	Circulatory system
ENCSR314EZY	EFO:0007599	L1-S8	Bone marrow	Circulatory system
ENCSR314EZY	EFO:0007599	L1-S8	Bone marrow	Circulatory system
ENCSR000EMH	CL:0010001	Stromal cell of bone marrow	Bone marrow	Circulatory system
ENCSR000EMH	CL:0010001	Stromal cell of bone marrow	Bone marrow	Circulatory system
ENCSR579BNV	UBERON:0006920	Esophagus squamous epithelium	Esophagus	Digestive system
ENCSR000EMI	EFO:0001099	Caco-2	Large intestine	Digestive system
ENCSR000EMI	EFO:0001099	Caco-2	Large intestine	Digestive system
ENCSR814KRX	EFO:0001193	HT-29	Large intestine	Digestive system
ENCSR814KRX	EFO:0001193	HT-29	Large intestine	Digestive system
ENCSR503BEM	EFO:0006639	LoVo	Large intestine	Digestive system
ENCSR503BEM	EFO:0006639	LoVo	Large intestine	Digestive system
ENCSR429RHR	EFO:0001232	RKO	Large intestine	Digestive system
ENCSR429RHR	EFO:0001232	RKO	Large intestine	Digestive system
ENCSR217SET	EFO:0002083	SW480	Large intestine	Digestive system
ENCSR217SET	EFO:0002083	SW480	Large intestine	Digestive system
ENCSR592DQC	UBERON:0001159	Sigmoid colon	Large intestine	Digestive system
ENCSR907VOR	UBERON:0001159	Sigmoid colon	Large intestine	Digestive system
ENCSR790FIS	UBERON:0001157	Transverse colon	Large intestine	Digestive system
ENCSR047FNH	UBERON:0000059	Large intestine	Large intestine	Digestive system
ENCSR133SPH	UBERON:0000059	Large intestine	Large intestine	Digestive system
ENCSR154YPL	UBERON:0000059	Large intestine	Large intestine	Digestive system
ENCSR214QEO	UBERON:0000059	Large intestine	Large intestine	Digestive system
ENCSR366EQH	UBERON:0000059	Large intestine	Large intestine	Digestive system
ENCSR444VTC	UBERON:0000059	Large intestine	Large intestine	Digestive system
ENCSR531HPD	UBERON:0000059	Large intestine	Large intestine	Digestive system
ENCSR563XRP	UBERON:0000059	Large intestine	Large intestine	Digestive system
ENCSR666YVE	UBERON:0000059	Large intestine	Large intestine	Digestive system
ENCSR762FCX	UBERON:0000059	Large intestine	Large intestine	Digestive system
ENCSR796SJV	UBERON:0000059	Large intestine	Large intestine	Digestive system
ENCSR800QGE	UBERON:0000059	Large intestine	Large intestine	Digestive system
ENCSR874CAK	UBERON:0000059	Large intestine	Large intestine	Digestive system
ENCSR962MFI	UBERON:0000059	Large intestine	Large intestine	Digestive system
ENCSR000ENP	EFO:0001187	HepG2	Liver	Digestive system
ENCSR000ENP	EFO:0001187	HepG2	Liver	Digestive system
ENCSR149XIL	EFO:0001187	HepG2	Liver	Digestive system
ENCSR149XIL	EFO:0001187	HepG2	Liver	Digestive system
ENCSR364MFN	CL:0000182	Hepatocyte	Liver	Digestive system
ENCSR364MFN	CL:0000182	Hepatocyte	Liver	Digestive system
ENCSR174TIP	UBERON:0001114	Right lobe of liver	Liver	Digestive system
ENCSR000EMA	CL:0002552	Fibroblast of gingiva	Mouth	Digestive system
ENCSR000EMA	CL:0002552	Fibroblast of gingiva	Mouth	Digestive system
ENCSR228IKB	UBERON:0001150	Body of pancreas	Pancreas	Digestive system
ENCSR228IKB	UBERON:0001150	Body of pancreas	Pancreas	Digestive system
ENCSR522WLH	UBERON:0001150	Body of pancreas	Pancreas	Digestive system
ENCSR083FBK	UBERON:0002108	Small intestine	Small intestine	Digestive system
ENCSR116WWW	UBERON:0002108	Small intestine	Small intestine	Digestive system
ENCSR133KBX	UBERON:0002108	Small intestine	Small intestine	Digestive system
ENCSR188JLO	UBERON:0002108	Small intestine	Small intestine	Digestive system
ENCSR354FBA	UBERON:0002108	Small intestine	Small intestine	Digestive system
ENCSR457ILW	UBERON:0002108	Small intestine	Small intestine	Digestive system
ENCSR502NDK	UBERON:0002108	Small intestine	Small intestine	Digestive system
ENCSR565EBN	UBERON:0002108	Small intestine	Small intestine	Digestive system
ENCSR594OWA	UBERON:0002108	Small intestine	Small intestine	Digestive system
ENCSR672DWH	UBERON:0002108	Small intestine	Small intestine	Digestive system
ENCSR860NDZ	UBERON:0002108	Small intestine	Small intestine	Digestive system
ENCSR945RWN	UBERON:0002108	Small intestine	Small intestine	Digestive system
ENCSR970ZLG	UBERON:0002108	Small intestine	Small intestine	Digestive system
ENCSR062DUU	UBERON:0000945	Stomach	Stomach	Digestive system
ENCSR082XEU	UBERON:0000945	Stomach	Stomach	Digestive system
ENCSR095GWE	UBERON:0000945	Stomach	Stomach	Digestive system
ENCSR095GWE	UBERON:0000945	Stomach	Stomach	Digestive system
ENCSR119HXE	UBERON:0000945	Stomach	Stomach	Digestive system
ENCSR172PVJ	UBERON:0000945	Stomach	Stomach	Digestive system
ENCSR208DMX	UBERON:0000945	Stomach	Stomach	Digestive system
ENCSR246PXX	UBERON:0000945	Stomach	Stomach	Digestive system
ENCSR282QFE	UBERON:0000945	Stomach	Stomach	Digestive system
ENCSR511GQA	UBERON:0000945	Stomach	Stomach	Digestive system
ENCSR522FGG	UBERON:0000945	Stomach	Stomach	Digestive system
ENCSR608AHQ	UBERON:0000945	Stomach	Stomach	Digestive system
ENCSR627KFV	UBERON:0000945	Stomach	Stomach	Digestive system
ENCSR683YLO	UBERON:0000945	Stomach	Stomach	Digestive system
ENCSR726YMS	UBERON:0000945	Stomach	Stomach	Digestive system
ENCSR782SSS	UBERON:0000945	Stomach	Stomach	Digestive system
ENCSR930YSB	UBERON:0000945	Stomach	Stomach	Digestive system
ENCSR941SMM	UBERON:0000945	Stomach	Stomach	Digestive system
ENCSR559WMK	UBERON:0001723	Tongue	Tongue	Digestive system
ENCSR759UNY	UBERON:0001723	Tongue	Tongue	Digestive system
ENCSR759UNY	UBERON:0001723	Tongue	Tongue	Digestive system
ENCSR000ENM	EFO:0002824	HCT-116	Large intestine	Digestive system
ENCSR000ENM	EFO:0002824	HCT-116	Large intestine	Digestive system
ENCSR000EPT	EFO:0002713	PANC-1	Pancreas	Digestive system
ENCSR000EPT	EFO:0002713	PANC-1	Pancreas	Digestive system
ENCSR060BFU	UBERON:0002369	Adrenal gland	Adenal	Endocrine system
ENCSR080PZL	UBERON:0002369	Adrenal gland	Adenal	Endocrine system
ENCSR191FOV	UBERON:0002369	Adrenal gland	Adenal	Endocrine system
ENCSR419MZH	UBERON:0002369	Adrenal gland	Adenal	Endocrine system
ENCSR696XSJ	UBERON:0002369	Adrenal gland	Adenal	Endocrine system
ENCSR728BAD	UBERON:0002369	Adrenal gland	Adenal	Endocrine system
ENCSR848XIY	UBERON:0002369	Adrenal gland	Adenal	Endocrine system
ENCSR856QJX	UBERON:0002369	Adrenal gland	Adenal	Endocrine system
ENCSR865ICK	UBERON:0002369	Adrenal gland	Adenal	Endocrine system
ENCSR866RCY	UBERON:0002369	Adrenal gland	Adenal	Endocrine system
ENCSR178JBL	UBERON:0001264	Pancreas	Pancreas	Endocrine system
ENCSR595HZQ	UBERON:0001264	Pancreas	Pancreas	Endocrine system
ENCSR158VAT	UBERON:0002046	Thyroid gland	Thyroid gland	Endocrine system
ENCSR158VAT	UBERON:0002046	Thyroid gland	Thyroid gland	Endocrine system
ENCSR902XFY	UBERON:0002046	Thyroid gland	Thyroid gland	Endocrine system
ENCSR902XFY	UBERON:0002046	Thyroid gland	Thyroid gland	Endocrine system
ENCSR609DDQ	CL:0000625	CD8-positive, alpha-beta T cell	Lymphocyte	Immune system
ENCSR840TVG	CL:0000625	CD8-positive, alpha-beta T cell	Lymphocyte	Immune system
ENCSR842VTJ	CL:0000625	CD8-positive, alpha-beta T cell	Lymphocyte	Immune system
ENCSR000EMN	EFO:0003037	CMK	Lymphocyte	Immune system
ENCSR425MRQ	CL:0000492	CD4-positive helper T cell	Lymphocyte	Immune system
ENCSR569ATD	CL:0000492	CD4-positive helper T cell	Lymphocyte	Immune system
ENCSR643GHI	CL:0000492	CD4-positive helper T cell	Lymphocyte	Immune system
ENCSR718AAB	CL:0000623	Natural killer cell	Lymphocyte	Immune system
ENCSR723JLG	CL:0000623	Natural killer cell	Lymphocyte	Immune system
ENCSR000EQK	CL:0000815	Regulatory T cell	Lymphocyte	Immune system
ENCSR040DGJ	CL:0000084	T-cell	Lymphocyte	Immune system
ENCSR366YTD	CL:0000084	T-cell	Lymphocyte	Immune system
ENCSR414IHC	CL:0000084	T-cell	Lymphocyte	Immune system
ENCSR627UDJ	CL:0000084	T-cell	Lymphocyte	Immune system
ENCSR628IRM	CL:0000084	T-cell	Lymphocyte	Immune system
ENCSR000EMM	CL:0000895	Naive thymus-derived CD4-positive, alpha-beta T cell	Thymus	Immune system
ENCSR164PQJ	UBERON:0002370	Thymus	Thymus	Immune system
ENCSR342NCX	UBERON:0002370	Thymus	Thymus	Immune system
ENCSR541UPY	UBERON:0002370	Thymus	Thymus	Immune system
ENCSR541UPY	UBERON:0002370	Thymus	Thymus	Immune system
ENCSR544KDB	UBERON:0002370	Thymus	Thymus	Immune system
ENCSR682PKY	UBERON:0002370	Thymus	Thymus	Immune system
ENCSR777USE	UBERON:0002370	Thymus	Thymus	Immune system
ENCSR838IPF	UBERON:0002370	Thymus	Thymus	Immune system
ENCSR888UPQ	UBERON:0002370	Thymus	Thymus	Immune system
ENCSR917VCP	UBERON:0002370	Thymus	Thymus	Immune system
ENCSR962EAP	UBERON:0002370	Thymus	Thymus	Immune system
ENCSR000EPH	EFO:0001203	MCF-7	Breast	Integumentary system
ENCSR000EPH	EFO:0001203	MCF-7	Breast	Integumentary system
ENCSR000EPI	EFO:0001203	MCF-7	Breast	Integumentary system
ENCSR000EPI	EFO:0001203	MCF-7	Breast	Integumentary system
ENCSR000EPJ	EFO:0001203	MCF-7	Breast	Integumentary system
ENCSR000EPJ	EFO:0001203	MCF-7	Breast	Integumentary system
ENCSR000ENW	CL:0002555	Fibroblast of mammary gland	Mammary gland	Integumentary system
ENCSR000ENW	CL:0002555	Fibroblast of mammary gland	Mammary gland	Integumentary system
ENCSR000ENV	CL:0002327	Mammary epithelial cell	Mammary gland	Integumentary system
ENCSR000ENV	CL:0002327	Mammary epithelial cell	Mammary gland	Integumentary system
ENCSR217TAW	CL:2000015	Fibroblast of arm	Skin	Integumentary system
ENCSR000EPO	CL:0002551	Fibroblast of dermis	Skin	Integumentary system
ENCSR000EPO	CL:0002551	Fibroblast of dermis	Skin	Integumentary system
ENCSR000ELZ	CL:2000012	Fibroblast of pedal digit skin	Skin	Integumentary system
ENCSR000ELZ	CL:2000012	Fibroblast of pedal digit skin	Skin	Integumentary system
ENCSR176KYD	CL:2000013	Fibroblast of skin of abdomen	Skin	Integumentary system
ENCSR000ELX	CL:2000014	Fibroblast of upper leg skin	Skin	Integumentary system
ENCSR000ELX	CL:2000014	Fibroblast of upper leg skin	Skin	Integumentary system
ENCSR000EMO	CL:0002620	Skin fibroblast	Skin	Integumentary system
ENCSR000EMO	CL:0002620	Skin fibroblast	Skin	Integumentary system
ENCSR000EMP	CL:0002620	Skin fibroblast	Skin	Integumentary system
ENCSR000EMP	CL:0002620	Skin fibroblast	Skin	Integumentary system
ENCSR067XUN	CL:0002620	Skin fibroblast	Skin	Integumentary system
ENCSR360LBD	CL:0002620	Skin fibroblast	Skin	Integumentary system
ENCSR371KRY	CL:0002620	Skin fibroblast	Skin	Integumentary system
ENCSR555TFE	CL:0002620	Skin fibroblast	Skin	Integumentary system
ENCSR562ACY	CL:0002620	Skin fibroblast	Skin	Integumentary system
ENCSR587STM	CL:0002620	Skin fibroblast	Skin	Integumentary system
ENCSR648GDP	CL:0002620	Skin fibroblast	Skin	Integumentary system
ENCSR670VQZ	CL:0002620	Skin fibroblast	Skin	Integumentary system
ENCSR835BNW	CL:0002620	Skin fibroblast	Skin	Integumentary system
ENCSR548MMD	EFO:0007748	EH	Skin	Integumentary system
ENCSR548MMD	EFO:0007748	EH	Skin	Integumentary system
ENCSR691MQJ	EFO:0007749	EL	Skin	Integumentary system
ENCSR691MQJ	EFO:0007749	EL	Skin	Integumentary system
ENCSR240TPI	EFO:0007750	ELR	Skin	Integumentary system
ENCSR240TPI	EFO:0007750	ELR	Skin	Integumentary system
ENCSR000EME	CL:1001608	Foreskin fibroblast	Skin	Integumentary system
ENCSR000EME	CL:1001608	Foreskin fibroblast	Skin	Integumentary system
ENCSR251UPG	CL:1001608	Foreskin fibroblast	Skin	Integumentary system
ENCSR724CND	CL:1001606	Foreskin keratinocyte	Skin	Integumentary system
ENCSR724CND	CL:1001606	Foreskin keratinocyte	Skin	Integumentary system
ENCSR518JGY	CL:2000045	Foreskin melanocyte	Skin	Integumentary system
ENCSR000ENR	NTR:0004646	HFF-Myc	Skin	Integumentary system
ENCSR000ENR	NTR:0004646	HFF-Myc	Skin	Integumentary system
ENCSR000EPQ	CL:0000312	Keratinocyte	Skin	Integumentary system
ENCSR000EPQ	CL:0000312	Keratinocyte	Skin	Integumentary system
ENCSR092OFK	UBERON:0002097	Skin of body	Skin	Integumentary system
ENCSR000EMG	EFO:0005282	Bone marrow	Bone marrow	Lymphatic system
ENCSR000EMF	EFO:0005283	Bone marrow	Bone marrow	Lymphatic system
ENCSR346JWH	EFO:0002106	A673	Muscle	Musculoskeletal system
ENCSR346JWH	EFO:0002106	A673	Muscle	Musculoskeletal system
ENCSR166TEE	UBERON:0003662	Forelimb muscle	Muscle	Musculoskeletal system
ENCSR171ETY	UBERON:0011907	Gastrocnemius medialis	Muscle	Musculoskeletal system
ENCSR385AMY	UBERON:0003663	Hindlimb muscle	Muscle	Musculoskeletal system
ENCSR062DXC	UBERON:0001499	Muscle of arm	Muscle	Musculoskeletal system
ENCSR270LZE	UBERON:0001499	Muscle of arm	Muscle	Musculoskeletal system
ENCSR303YII	UBERON:0001499	Muscle of arm	Muscle	Musculoskeletal system
ENCSR309YDN	UBERON:0001499	Muscle of arm	Muscle	Musculoskeletal system
ENCSR356QCD	UBERON:0001499	Muscle of arm	Muscle	Musculoskeletal system
ENCSR357PMV	UBERON:0001499	Muscle of arm	Muscle	Musculoskeletal system
ENCSR452EGE	UBERON:0001499	Muscle of arm	Muscle	Musculoskeletal system
ENCSR517NHP	UBERON:0001499	Muscle of arm	Muscle	Musculoskeletal system
ENCSR619BNL	UBERON:0001499	Muscle of arm	Muscle	Musculoskeletal system
ENCSR649PJN	UBERON:0001499	Muscle of arm	Muscle	Musculoskeletal system
ENCSR753QKD	UBERON:0001499	Muscle of arm	Muscle	Musculoskeletal system
ENCSR826ERZ	UBERON:0001499	Muscle of arm	Muscle	Musculoskeletal system
ENCSR840QVX	UBERON:0001499	Muscle of arm	Muscle	Musculoskeletal system
ENCSR868XPR	UBERON:0001499	Muscle of arm	Muscle	Musculoskeletal system
ENCSR888GBS	UBERON:0001499	Muscle of arm	Muscle	Musculoskeletal system
ENCSR949JYS	UBERON:0001499	Muscle of arm	Muscle	Musculoskeletal system
ENCSR951XEN	UBERON:0001499	Muscle of arm	Muscle	Musculoskeletal system
ENCSR956NOL	UBERON:0001499	Muscle of arm	Muscle	Musculoskeletal system
ENCSR010ZMK	UBERON:0002324	Muscle of back	Muscle	Musculoskeletal system
ENCSR033STL	UBERON:0002324	Muscle of back	Muscle	Musculoskeletal system
ENCSR072NBR	UBERON:0002324	Muscle of back	Muscle	Musculoskeletal system
ENCSR106RBR	UBERON:0002324	Muscle of back	Muscle	Musculoskeletal system
ENCSR141NSQ	UBERON:0002324	Muscle of back	Muscle	Musculoskeletal system
ENCSR174GXG	UBERON:0002324	Muscle of back	Muscle	Musculoskeletal system
ENCSR193LYA	UBERON:0002324	Muscle of back	Muscle	Musculoskeletal system
ENCSR295ELC	UBERON:0002324	Muscle of back	Muscle	Musculoskeletal system
ENCSR317SIH	UBERON:0002324	Muscle of back	Muscle	Musculoskeletal system
ENCSR357RED	UBERON:0002324	Muscle of back	Muscle	Musculoskeletal system
ENCSR438TWI	UBERON:0002324	Muscle of back	Muscle	Musculoskeletal system
ENCSR476SDZ	UBERON:0002324	Muscle of back	Muscle	Musculoskeletal system
ENCSR585CGU	UBERON:0002324	Muscle of back	Muscle	Musculoskeletal system
ENCSR698CUE	UBERON:0002324	Muscle of back	Muscle	Musculoskeletal system
ENCSR786FWF	UBERON:0002324	Muscle of back	Muscle	Musculoskeletal system
ENCSR033DQS	UBERON:0001383	Muscle of leg	Muscle	Musculoskeletal system
ENCSR059LXL	UBERON:0001383	Muscle of leg	Muscle	Musculoskeletal system
ENCSR167XSQ	UBERON:0001383	Muscle of leg	Muscle	Musculoskeletal system
ENCSR198JXW	UBERON:0001383	Muscle of leg	Muscle	Musculoskeletal system
ENCSR249BYV	UBERON:0001383	Muscle of leg	Muscle	Musculoskeletal system
ENCSR272RQX	UBERON:0001383	Muscle of leg	Muscle	Musculoskeletal system
ENCSR286WIA	UBERON:0001383	Muscle of leg	Muscle	Musculoskeletal system
ENCSR294QCR	UBERON:0001383	Muscle of leg	Muscle	Musculoskeletal system
ENCSR297ORG	UBERON:0001383	Muscle of leg	Muscle	Musculoskeletal system
ENCSR514QHN	UBERON:0001383	Muscle of leg	Muscle	Musculoskeletal system
ENCSR622CAH	UBERON:0001383	Muscle of leg	Muscle	Musculoskeletal system
ENCSR861NUH	UBERON:0001383	Muscle of leg	Muscle	Musculoskeletal system
ENCSR937RVN	UBERON:0001383	Muscle of leg	Muscle	Musculoskeletal system
ENCSR938UOR	UBERON:0001383	Muscle of leg	Muscle	Musculoskeletal system
ENCSR217YRJ	UBERON:0001774	Muscle of trunk	Muscle	Musculoskeletal system
ENCSR411MGY	UBERON:0001774	Muscle of trunk	Muscle	Musculoskeletal system
ENCSR440FZS	UBERON:0001774	Muscle of trunk	Muscle	Musculoskeletal system
ENCSR000EOP	CL:0002372	Myotube	Muscle	Musculoskeletal system
ENCSR000EOP	CL:0002372	Myotube	Muscle	Musculoskeletal system
ENCSR000FFJ	EFO:0005722	SJCRH30	Muscle	Musculoskeletal system
ENCSR000FFJ	EFO:0005722	SJCRH30	Muscle	Musculoskeletal system
ENCSR700ILE	EFO:0005722	SJCRH30	Muscle	Musculoskeletal system
ENCSR637IGL	UBERON:0003830	Thoracic segment muscle	Muscle	Musculoskeletal system
ENCSR000EOI	CL:2000017	Fibroblast of peridontal ligament	Ligament	Musculoskeletal system
ENCSR000EOI	CL:2000017	Fibroblast of peridontal ligament	Ligament	Musculoskeletal system
ENCSR083STA	EFO:0002234	MG63	Bone	Musculoskeletal system
ENCSR083STA	EFO:0002234	MG63	Bone	Musculoskeletal system
ENCSR620WAR	EFO:0002330	SJSA1	Bone	Musculoskeletal system
ENCSR620WAR	EFO:0002330	SJSA1	Bone	Musculoskeletal system
ENCSR532CRI	UBERON:0002101	Limb	Limb	Musculoskeletal system
ENCSR532CRI	UBERON:0002101	Limb	Limb	Musculoskeletal system
ENCSR818JGZ	UBERON:0002101	Limb	Limb	Musculoskeletal system
ENCSR818JGZ	UBERON:0002101	Limb	Limb	Musculoskeletal system
ENCSR000ENC	CL:0002603	Astrocyte of the cerebellum	Brain	Nervous system
ENCSR000ENC	CL:0002603	Astrocyte of the cerebellum	Brain	Nervous system
ENCSR932KWJ	EFO:0002101	A172	Brain	Nervous system
ENCSR932KWJ	EFO:0002101	A172	Brain	Nervous system
ENCSR584LUZ	UBERON:0001954	Ammon's horn	Brain	Nervous system
ENCSR000EPM	CL:0000127	Astrocyte	Brain	Nervous system
ENCSR000EPM	CL:0000127	Astrocyte	Brain	Nervous system
ENCSR026EOM	UBERON:0000955	Brain	Brain	Nervous system
ENCSR118WIQ	UBERON:0000955	Brain	Brain	Nervous system
ENCSR156CLC	UBERON:0000955	Brain	Brain	Nervous system
ENCSR187PYY	UBERON:0000955	Brain	Brain	Nervous system
ENCSR309FOO	UBERON:0000955	Brain	Brain	Nervous system
ENCSR344FLH	UBERON:0000955	Brain	Brain	Nervous system
ENCSR475VQD	UBERON:0000955	Brain	Brain	Nervous system
ENCSR475VQD	UBERON:0000955	Brain	Brain	Nervous system
ENCSR572LDG	UBERON:0000955	Brain	Brain	Nervous system
ENCSR595CSH	UBERON:0000955	Brain	Brain	Nervous system
ENCSR595CSH	UBERON:0000955	Brain	Brain	Nervous system
ENCSR649KBB	UBERON:0000955	Brain	Brain	Nervous system
ENCSR649KBB	UBERON:0000955	Brain	Brain	Nervous system
ENCSR820XRX	UBERON:0000955	Brain	Brain	Nervous system
ENCSR947POC	UBERON:0000955	Brain	Brain	Nervous system
ENCSR015BGH	UBERON:0001873	Caudate nucleus	Brain	Nervous system
ENCSR000ENL	CL:0000706	Choroid plexus epithelial cell	Brain	Nervous system
ENCSR000ENL	CL:0000706	Choroid plexus epithelial cell	Brain	Nervous system
ENCSR809CEA	EFO:0002184	H4	Brain	Nervous system
ENCSR809CEA	EFO:0002184	H4	Brain	Nervous system
ENCSR986YWZ	UBERON:0006088	Inferior parietal cortex	Brain	Nervous system
ENCSR224IYD	UBERON:0001896	Medulla oblongata	Brain	Nervous system
ENCSR224IYD	UBERON:0001896	Medulla oblongata	Brain	Nervous system
ENCSR706IDL	UBERON:0001891	Midbrain	Brain	Nervous system
ENCSR706IDL	UBERON:0001891	Midbrain	Brain	Nervous system
ENCSR318PRQ	UBERON:0002702	Middle frontal gyrus	Brain	Nervous system
ENCSR318PRQ	UBERON:0002702	Middle frontal gyrus	Brain	Nervous system
ENCSR859CZM	UBERON:0002021	Occipital lobe	Brain	Nervous system
ENCSR829MXU	UBERON:0000988	Pons	Brain	Nervous system
ENCSR493VDS	UBERON:0001874	Putamen	Brain	Nervous system
ENCSR946MVP	EFO:0005721	SK-N-DZ	Brain	Nervous system
ENCSR946MVP	EFO:0005721	SK-N-DZ	Brain	Nervous system
ENCSR346IHH	EFO:0005698	Daoy	Brain	Nervous system
ENCSR346IHH	EFO:0005698	Daoy	Brain	Nervous system
ENCSR771DAX	UBERON:0001875	Globus pallidus	Brain	Nervous system
ENCSR771DAX	UBERON:0001875	Globus pallidus	Brain	Nervous system
ENCSR382JUJ	UBERON:0002769	Superior temporal gyrus	Brain	Nervous system
ENCSR148MFM	UBERON:0002240	Spinal cord	Spinal cord	Nervous system
ENCSR615WIN	UBERON:0002240	Spinal cord	Spinal cord	Nervous system
ENCSR678PDD	UBERON:0002240	Spinal cord	Spinal cord	Nervous system
ENCSR788SOI	UBERON:0002240	Spinal cord	Spinal cord	Nervous system
ENCSR910OQF	UBERON:0002240	Spinal cord	Spinal cord	Nervous system
ENCSR910OQF	UBERON:0002240	Spinal cord	Spinal cord	Nervous system
ENCSR973MKT	UBERON:0002240	Spinal cord	Spinal cord	Nervous system
ENCSR127PWK	UBERON:0000970	Eye	Eye	Nervous system
ENCSR782XFY	UBERON:0000970	Eye	Eye	Nervous system
ENCSR782XFY	UBERON:0000970	Eye	Eye	Nervous system
ENCSR000EPY	EFO:0002860	SK-N-MC	Eye	Nervous system
ENCSR000EPY	EFO:0002860	SK-N-MC	Eye	Nervous system
ENCSR000EPZ	EFO:0003072	SK-N-SH	Eye	Nervous system
ENCSR000EPZ	EFO:0003072	SK-N-SH	Eye	Nervous system
ENCSR000EQL	EFO:0005715	WERI-Rb-1	Eye	Nervous system
ENCSR000EQL	EFO:0005715	WERI-Rb-1	Eye	Nervous system
ENCSR000ENK	CL:0002550	Fibroblast of the conjunctiva	Eye	Nervous system
ENCSR000ENK	CL:0002550	Fibroblast of the conjunctiva	Eye	Nervous system
ENCSR000EOF	CL:0002304	Non-pigmented ciliary epithelial cell	Eye	Nervous system
ENCSR000EOF	CL:0002304	Non-pigmented ciliary epithelial cell	Eye	Nervous system
ENCSR820ICX	UBERON:0000966	Retina	Eye	Nervous system
ENCSR000EON	CL:0002586	Retinal pigment epithelial cell	Eye	Nervous system
ENCSR000EON	CL:0002586	Retinal pigment epithelial cell	Eye	Nervous system
ENCSR000EMD	EFO:0005725	BE2_C	Brain	Nervous system
ENCSR000EMD	EFO:0005725	BE2_C	Brain	Nervous system
ENCSR428XAX	UBERON:0000992	Ovary	Ovary	Reproductive system
ENCSR712PYJ	UBERON:0000992	Ovary	Ovary	Reproductive system
ENCSR855DJV	UBERON:0000992	Ovary	Ovary	Reproductive system
ENCSR000END	CL:0002536	Amniotic epithelial cell	Placenta	Reproductive system
ENCSR000END	CL:0002536	Amniotic epithelial cell	Placenta	Reproductive system
ENCSR129TSG	UBERON:0001987	Placenta	Placenta	Reproductive system
ENCSR499IFY	UBERON:0001987	Placenta	Placenta	Reproductive system
ENCSR545KQR	UBERON:0001987	Placenta	Placenta	Reproductive system
ENCSR575VMI	UBERON:0001987	Placenta	Placenta	Reproductive system
ENCSR575VMI	UBERON:0001987	Placenta	Placenta	Reproductive system
ENCSR648RAX	UBERON:0001987	Placenta	Placenta	Reproductive system
ENCSR802AJE	UBERON:0001987	Placenta	Placenta	Reproductive system
ENCSR989YIV	UBERON:0001987	Placenta	Placenta	Reproductive system
ENCSR121ZSL	CL:0000351	Trophoblast cell	Placenta	Reproductive system
ENCSR121ZSL	CL:0000351	Trophoblast cell	Placenta	Reproductive system
ENCSR179CDH	CL:0000351	Trophoblast cell	Placenta	Reproductive system
ENCSR593LTJ	CL:0000351	Trophoblast cell	Placenta	Reproductive system
ENCSR593LTJ	CL:0000351	Trophoblast cell	Placenta	Reproductive system
ENCSR809LCE	CL:0000351	Trophoblast cell	Placenta	Reproductive system
ENCSR964MZQ	CL:0000351	Trophoblast cell	Placenta	Reproductive system
ENCSR964MZQ	CL:0000351	Trophoblast cell	Placenta	Reproductive system
ENCSR512CWR	UBERON:0002331	Umbilical cord	Umbilical cord	Reproductive system
ENCSR000EPU	CL:0002231	Epithelial cell of prostate	Prostate	Reproductive system
ENCSR000EPU	CL:0002231	Epithelial cell of prostate	Prostate	Reproductive system
ENCSR052AWE	EFO:0002074	PC-3	Prostate	Reproductive system
ENCSR052AWE	EFO:0002074	PC-3	Prostate	Reproductive system
ENCSR237WJY	UBERON:0000995	Uterus	Prostate	Reproductive system
ENCSR278FHC	UBERON:0000473	Testis	Testis	Reproductive system
ENCSR475SYH	UBERON:0000473	Testis	Testis	Reproductive system
ENCSR729DRB	UBERON:0000473	Testis	Testis	Reproductive system
ENCSR456SOX	UBERON:0002367	Prostate gland	Prostate	Reproductive system
ENCSR000ENO	EFO:0002791	HeLa-S3	Cervix	Reproductive system
ENCSR000ENO	EFO:0002791	HeLa-S3	Cervix	Reproductive system
ENCSR959ZXU	EFO:0002791	HeLa-S3	Cervix	Reproductive system
ENCSR959ZXU	EFO:0002791	HeLa-S3	Cervix	Reproductive system
ENCSR000EPS	EFO:0005236	NT2-D1	Cervix	Reproductive system
ENCSR000EPS	EFO:0005236	NT2-D1	Cervix	Reproductive system
ENCSR000EPF	EFO:0005726	LNCaP	Prostate	Reproductive system
ENCSR000EPF	EFO:0005726	LNCaP	Prostate	Reproductive system
ENCSR000EPN	CL:0002328	Bronchial epithelial cell	Bronchus	Respiratory system
ENCSR000EPN	CL:0002328	Bronchial epithelial cell	Bronchus	Respiratory system
ENCSR000EPX	CL:0002328	Bronchial epithelial cell	Bronchus	Respiratory system
ENCSR000EPX	CL:0002328	Bronchial epithelial cell	Bronchus	Respiratory system
ENCSR000ELY	CL:0002553	Fibroblast of lung	Lung	Respiratory system
ENCSR000ELY	CL:0002553	Fibroblast of lung	Lung	Respiratory system
ENCSR000EOJ	CL:0002553	Fibroblast of lung	Lung	Respiratory system
ENCSR000EOJ	CL:0002553	Fibroblast of lung	Lung	Respiratory system
ENCSR006IJP	UBERON:0002048	Lung	Lung	Respiratory system
ENCSR076YBB	UBERON:0002048	Lung	Lung	Respiratory system
ENCSR141VGA	UBERON:0002048	Lung	Lung	Respiratory system
ENCSR214XJO	UBERON:0002048	Lung	Lung	Respiratory system
ENCSR318WOD	UBERON:0002048	Lung	Lung	Respiratory system
ENCSR482HQE	UBERON:0002048	Lung	Lung	Respiratory system
ENCSR504KZE	UBERON:0002048	Lung	Lung	Respiratory system
ENCSR582IPV	UBERON:0002048	Lung	Lung	Respiratory system
ENCSR582IPV	UBERON:0002048	Lung	Lung	Respiratory system
ENCSR587HPR	UBERON:0002048	Lung	Lung	Respiratory system
ENCSR847RSJ	UBERON:0002048	Lung	Lung	Respiratory system
ENCSR986XLW	UBERON:0002048	Lung	Lung	Respiratory system
ENCSR265TEK	EFO:0002285	NCI-H226	Lung	Respiratory system
ENCSR265TEK	EFO:0002285	NCI-H226	Lung	Respiratory system
ENCSR940NLN	EFO:0002847	PC-9	Lung	Respiratory system
ENCSR940NLN	EFO:0002847	PC-9	Lung	Respiratory system
ENCSR228BOM	UBERON:0002167	Right lung	Lung	Respiratory system
ENCSR263IGU	UBERON:0002167	Right lung	Lung	Respiratory system
ENCSR299INS	UBERON:0002167	Right lung	Lung	Respiratory system
ENCSR441MMO	UBERON:0002167	Right lung	Lung	Respiratory system
ENCSR445XYW	UBERON:0002167	Right lung	Lung	Respiratory system
ENCSR845MEJ	UBERON:0002167	Right lung	Lung	Respiratory system
ENCSR846CTA	UBERON:0002167	Right lung	Lung	Respiratory system
ENCSR859KGQ	UBERON:0002167	Right lung	Lung	Respiratory system
ENCSR930AUG	UBERON:0002167	Right lung	Lung	Respiratory system
ENCSR947VPG	UBERON:0002167	Right lung	Lung	Respiratory system
ENCSR964VVW	UBERON:0002167	Right lung	Lung	Respiratory system
ENCSR006XED	UBERON:0002168	Left lung	Lung	Respiratory system
ENCSR441OGH	UBERON:0002168	Left lung	Lung	Respiratory system
ENCSR456KDF	UBERON:0002168	Left lung	Lung	Respiratory system
ENCSR468OVW	UBERON:0002168	Left lung	Lung	Respiratory system
ENCSR488PHT	UBERON:0002168	Left lung	Lung	Respiratory system
ENCSR510ITB	UBERON:0002168	Left lung	Lung	Respiratory system
ENCSR541AVF	UBERON:0002168	Left lung	Lung	Respiratory system
ENCSR639XWF	UBERON:0002168	Left lung	Lung	Respiratory system
ENCSR680SDS	UBERON:0002168	Left lung	Lung	Respiratory system
ENCSR803VCR	UBERON:0002168	Left lung	Lung	Respiratory system
ENCSR935EVZ	UBERON:0002168	Left lung	Lung	Respiratory system
ENCSR953WJO	UBERON:0002168	Left lung	Lung	Respiratory system
ENCSR960EJV	UBERON:0002168	Left lung	Lung	Respiratory system
ENCSR477RTP	NTR:0004647	IMR90	Lung	Respiratory system
ENCSR477RTP	NTR:0004647	IMR90	Lung	Respiratory system
ENCSR477RTP	NTR:0004647	IMR90	Lung	Respiratory system
ENCSR477RTP	NTR:0004647	IMR90	Lung	Respiratory system
ENCSR000EQM	EFO:0001260	WI-38	Lung	Respiratory system
ENCSR000EQM	EFO:0001260	WI-38	Lung	Respiratory system
ENCSR000EQN	EFO:0001260	WI-38	Lung	Respiratory system
ENCSR000EQN	EFO:0001260	WI-38	Lung	Respiratory system
ENCSR207TUX	CL:0002639	Amniotic stem cell	Amniotic stem cell	Stem cell
ENCSR820WLP	CL:0002639	Amniotic stem cell	Amniotic stem cell	Stem cell
ENCSR820WLP	CL:0002639	Amniotic stem cell	Amniotic stem cell	Stem cell
ENCSR678ILN	EFO:0005901	ELF-1	Embryonic stem cell	Stem cell
ENCSR678ILN	EFO:0005901	ELF-1	Embryonic stem cell	Stem cell
ENCSR435NHO	UBERON:0012314	Embryonic facial prominence	Embryonic stem cell	Stem cell
ENCSR435NHO	UBERON:0012314	Embryonic facial prominence	Embryonic stem cell	Stem cell
ENCSR863XNX	UBERON:0012314	Embryonic facial prominence	Embryonic stem cell	Stem cell
ENCSR000EMU	EFO:0003042	H1-hESC	Embryonic stem cell	Stem cell
ENCSR794OFW	EFO:0003042	H1-hESC	Embryonic stem cell	Stem cell
ENCSR000EMZ	EFO:0005904	H7-hESC	Embryonic stem cell	Stem cell
ENCSR000EMZ	EFO:0005904	H7-hESC	Embryonic stem cell	Stem cell
ENCSR000EMK	CL:0000837	Hematopoietic multipotent progenitor cell	Hematopoietic stem cell	Stem cell
ENCSR098PTC	CL:0000837	Hematopoietic multipotent progenitor cell	Hematopoietic stem cell	Stem cell
ENCSR098PTC	CL:0000837	Hematopoietic multipotent progenitor cell	Hematopoietic stem cell	Stem cell
ENCSR148VUP	CL:0000837	Hematopoietic multipotent progenitor cell	Hematopoietic stem cell	Stem cell
ENCSR148VUP	CL:0000837	Hematopoietic multipotent progenitor cell	Hematopoietic stem cell	Stem cell
ENCSR328UMC	CL:0000837	Hematopoietic multipotent progenitor cell	Hematopoietic stem cell	Stem cell
ENCSR362JSZ	CL:0000837	Hematopoietic multipotent progenitor cell	Hematopoietic stem cell	Stem cell
ENCSR362JSZ	CL:0000837	Hematopoietic multipotent progenitor cell	Hematopoietic stem cell	Stem cell
ENCSR420NOA	CL:0000837	Hematopoietic multipotent progenitor cell	Hematopoietic stem cell	Stem cell
ENCSR420NOA	CL:0000837	Hematopoietic multipotent progenitor cell	Hematopoietic stem cell	Stem cell
ENCSR493IAY	CL:0000837	Hematopoietic multipotent progenitor cell	Hematopoietic stem cell	Stem cell
ENCSR564JUY	CL:0000837	Hematopoietic multipotent progenitor cell	Hematopoietic stem cell	Stem cell
ENCSR564JUY	CL:0000837	Hematopoietic multipotent progenitor cell	Hematopoietic stem cell	Stem cell
ENCSR845CFB	CL:0000837	Hematopoietic multipotent progenitor cell	Hematopoietic stem cell	Stem cell
ENCSR845CFB	CL:0000837	Hematopoietic multipotent progenitor cell	Hematopoietic stem cell	Stem cell
ENCSR855FOP	CL:0000837	Hematopoietic multipotent progenitor cell	Hematopoietic stem cell	Stem cell
ENCSR855FOP	CL:0000837	Hematopoietic multipotent progenitor cell	Hematopoietic stem cell	Stem cell
ENCSR937UWI	CL:0000837	Hematopoietic multipotent progenitor cell	Hematopoietic stem cell	Stem cell
ENCSR937UWI	CL:0000837	Hematopoietic multipotent progenitor cell	Hematopoietic stem cell	Stem cell
ENCSR626RVD	NTR:0000560	Bipolar spindle neuron	Induced pluripotent stem cell	Stem cell
ENCSR626RVD	NTR:0000560	Bipolar spindle neuron	Induced pluripotent stem cell	Stem cell
ENCSR405TXU	CL:0000136	Adipocyte	Mesenchymal Stem Cell	Stem cell
ENCSR405TXU	CL:0000136	Adipocyte	Mesenchymal Stem Cell	Stem cell
ENCSR278FVO	CL:0000047	Neuronal stem cell	Neuronal stem cell	Stem cell
ENCSR278FVO	CL:0000047	Neuronal stem cell	Neuronal stem cell	Stem cell
ENCSR004SUL	EFO:0004905	Induced pluripotent stem cell	Pluripotent stem cell	Stem cell
ENCSR004SUL	EFO:0004905	Induced pluripotent stem cell	Pluripotent stem cell	Stem cell
ENCSR746ZPP	EFO:0007600	L1-S8R	Pluripotent stem cell	Stem cell
ENCSR746ZPP	EFO:0007600	L1-S8R	Pluripotent stem cell	Stem cell
ENCSR383SNM	EFO:0007096	iPS DF 19.11	Pluripotent stem cell	Stem cell
ENCSR440QMR	EFO:0007095	iPS DF 19.7	Pluripotent stem cell	Stem cell
ENCSR014FPY	EFO:0007097	iPS DF 4.7	Pluripotent stem cell	Stem cell
ENCSR261SMF	EFO:0007098	iPS DF 6.9	Pluripotent stem cell	Stem cell
ENCSR017OZH	EFO:0003045	H9ES	Stem cell	Stem cell
ENCSR017OZH	EFO:0003045	H9ES	Stem cell	Stem cell
ENCSR754LIN	EFO:0003045	H9ES	Stem cell	Stem cell
ENCSR754LIN	EFO:0003045	H9ES	Stem cell	Stem cell
ENCSR915BSC	EFO:0003045	H9ES	Stem cell	Stem cell
ENCSR943SYS	EFO:0003045	H9ES	Stem cell	Stem cell
ENCSR964WHY	EFO:0003045	H9ES	Stem cell	Stem cell
ENCSR964WHY	EFO:0003045	H9ES	Stem cell	Stem cell
ENCSR943SYS	EFO:0003045	H9ES	Stem cell	Stem cell
ENCSR257BGZ	EFO:0002108	ACHN	Kidney	Urinary system
ENCSR257BGZ	EFO:0002108	ACHN	Kidney	Urinary system
ENCSR515EWI	EFO:0002150	Caki2	Kidney	Urinary system
ENCSR515EWI	EFO:0002150	Caki2	Kidney	Urinary system
ENCSR000EPW	CL:0002306	Epithelial cell of proximal tubule	Kidney	Urinary system
ENCSR000EPW	CL:0002306	Epithelial cell of proximal tubule	Kidney	Urinary system
ENCSR269SIA	EFO:0002179	G401	Kidney	Urinary system
ENCSR269SIA	EFO:0002179	G401	Kidney	Urinary system
ENCSR000EOM	CL:0002188	Glomerular endothelial cell	Kidney	Urinary system
ENCSR000EOM	CL:0002188	Glomerular endothelial cell	Kidney	Urinary system
ENCSR785BDQ	CL:0000653	Glomerular visceral epithelial cell	Kidney	Urinary system
ENCSR785BDQ	CL:0000653	Glomerular visceral epithelial cell	Kidney	Urinary system
ENCSR066WZJ	UBERON:0002113	Kidney	Kidney	Urinary system
ENCSR082JCE	UBERON:0002113	Kidney	Kidney	Urinary system
ENCSR106OKX	UBERON:0002113	Kidney	Kidney	Urinary system
ENCSR262QJC	UBERON:0002113	Kidney	Kidney	Urinary system
ENCSR437KLY	UBERON:0002113	Kidney	Kidney	Urinary system
ENCSR499PZA	UBERON:0002113	Kidney	Kidney	Urinary system
ENCSR527PAX	UBERON:0002113	Kidney	Kidney	Urinary system
ENCSR645GJD	UBERON:0002113	Kidney	Kidney	Urinary system
ENCSR757EPJ	UBERON:0002113	Kidney	Kidney	Urinary system
ENCSR941DTJ	UBERON:0002113	Kidney	Kidney	Urinary system
ENCSR953JVX	UBERON:0002113	Kidney	Kidney	Urinary system
ENCSR979BPU	UBERON:0002113	Kidney	Kidney	Urinary system
ENCSR000EOL	CL:0002518	Kidney epithelial cell	Kidney	Urinary system
ENCSR000EOL	CL:0002518	Kidney epithelial cell	Kidney	Urinary system
ENCSR097BWW	UBERON:0004538	Left kidney	Kidney	Urinary system
ENCSR097BWW	UBERON:0004538	Left kidney	Kidney	Urinary system
ENCSR120LVW	UBERON:0004538	Left kidney	Kidney	Urinary system
ENCSR184DFF	UBERON:0004538	Left kidney	Kidney	Urinary system
ENCSR295DUI	UBERON:0004538	Left kidney	Kidney	Urinary system
ENCSR422PVL	UBERON:0004538	Left kidney	Kidney	Urinary system
ENCSR543YPH	UBERON:0004538	Left kidney	Kidney	Urinary system
ENCSR600RAA	UBERON:0004538	Left kidney	Kidney	Urinary system
ENCSR953XJU	UBERON:0004538	Left kidney	Kidney	Urinary system
ENCSR974TXT	UBERON:0004538	Left kidney	Kidney	Urinary system
ENCSR039ZVQ	UBERON:0018117	Left renal cortex interstitium	Kidney	Urinary system
ENCSR092WMD	UBERON:0018117	Left renal cortex interstitium	Kidney	Urinary system
ENCSR588JXI	UBERON:0018117	Left renal cortex interstitium	Kidney	Urinary system
ENCSR928SYE	UBERON:0018117	Left renal cortex interstitium	Kidney	Urinary system
ENCSR016THC	UBERON:0018115	Left renal pelvis	Kidney	Urinary system
ENCSR258IBL	UBERON:0018115	Left renal pelvis	Kidney	Urinary system
ENCSR318JAA	UBERON:0018115	Left renal pelvis	Kidney	Urinary system
ENCSR320SVK	UBERON:0018115	Left renal pelvis	Kidney	Urinary system
ENCSR037PGI	EFO:0005707	RCC_7860	Kidney	Urinary system
ENCSR037PGI	EFO:0005707	RCC_7860	Kidney	Urinary system
ENCSR022ECC	UBERON:0005270	Renal cortex interstitium	Kidney	Urinary system
ENCSR129KIV	UBERON:0005270	Renal cortex interstitium	Kidney	Urinary system
ENCSR155NPL	UBERON:0005270	Renal cortex interstitium	Kidney	Urinary system
ENCSR254AGA	UBERON:0005270	Renal cortex interstitium	Kidney	Urinary system
ENCSR524DWS	UBERON:0005270	Renal cortex interstitium	Kidney	Urinary system
ENCSR550UWM	UBERON:0005270	Renal cortex interstitium	Kidney	Urinary system
ENCSR656QYL	UBERON:0005270	Renal cortex interstitium	Kidney	Urinary system
ENCSR828RNY	UBERON:0005270	Renal cortex interstitium	Kidney	Urinary system
ENCSR849OKE	UBERON:0005270	Renal cortex interstitium	Kidney	Urinary system
ENCSR851ZFT	UBERON:0005270	Renal cortex interstitium	Kidney	Urinary system
ENCSR932DHT	UBERON:0005270	Renal cortex interstitium	Kidney	Urinary system
ENCSR000EOK	CL:0002584	Renal cortical epithelial cell	Kidney	Urinary system
ENCSR000EOK	CL:0002584	Renal cortical epithelial cell	Kidney	Urinary system
ENCSR141DMX	UBERON:0001224	Renal pelvis	Kidney	Urinary system
ENCSR301RCD	UBERON:0001224	Renal pelvis	Kidney	Urinary system
ENCSR364TKL	UBERON:0001224	Renal pelvis	Kidney	Urinary system
ENCSR554WUJ	UBERON:0001224	Renal pelvis	Kidney	Urinary system
ENCSR580OAH	UBERON:0001224	Renal pelvis	Kidney	Urinary system
ENCSR606UAR	UBERON:0001224	Renal pelvis	Kidney	Urinary system
ENCSR619DRM	UBERON:0001224	Renal pelvis	Kidney	Urinary system
ENCSR911YVV	UBERON:0001224	Renal pelvis	Kidney	Urinary system
ENCSR913NYL	UBERON:0001224	Renal pelvis	Kidney	Urinary system
ENCSR956ZHU	UBERON:0001224	Renal pelvis	Kidney	Urinary system
ENCSR017TFH	UBERON:0004539	Right kidney	Kidney	Urinary system
ENCSR036VRV	UBERON:0004539	Right kidney	Kidney	Urinary system
ENCSR332BSB	UBERON:0004539	Right kidney	Kidney	Urinary system
ENCSR414ZUA	UBERON:0004539	Right kidney	Kidney	Urinary system
ENCSR670ZSA	UBERON:0004539	Right kidney	Kidney	Urinary system
ENCSR765BSU	UBERON:0004539	Right kidney	Kidney	Urinary system
ENCSR768OLL	UBERON:0004539	Right kidney	Kidney	Urinary system
ENCSR871APX	UBERON:0004539	Right kidney	Kidney	Urinary system
ENCSR884MCZ	UBERON:0004539	Right kidney	Kidney	Urinary system
ENCSR990XXC	UBERON:0004539	Right kidney	Kidney	Urinary system
ENCSR014VAC	UBERON:0018118	Right renal cortex interstitium	Kidney	Urinary system
ENCSR268QCH	UBERON:0018118	Right renal cortex interstitium	Kidney	Urinary system
ENCSR887BNC	UBERON:0018118	Right renal cortex interstitium	Kidney	Urinary system
ENCSR540PVZ	UBERON:0018116	Right renal pelvis	Kidney	Urinary system
ENCSR752NTF	UBERON:0018116	Right renal pelvis	Kidney	Urinary system
ENCSR761ZFA	UBERON:0018116	Right renal pelvis	Kidney	Urinary system
ENCSR986HEN	UBERON:0018116	Right renal pelvis	Kidney	Urinary system
ENCSR813CKU	UBERON:0001255	Urinary bladder	Urinary bladder	Urinary system
ENCSR000EPK	CL:0001054	CD14-positive monocyte	Leucocyte	immune system
ENCSR674JIL	CL:0001054	CD14-positive monocyte	Leucocyte	immune system
ENCSR695AUY	CL:0001054	CD14-positive monocyte	Leucocyte	immune system
ENCSR247IUJ	CL:0000236	B cell	Lymphocyte	immune system
ENCSR646BJT	CL:0000236	B cell	Lymphocyte	immune system
ENCSR891VOV	CL:0000236	B cell	Lymphocyte	immune system
ENCSR000EQE	CL:0000545	T-helper 1 cell	Lymphocyte	immune system
ENCSR000EQE	CL:0000545	T-helper 1 cell	Lymphocyte	immune system
ENCSR000EQH	CL:0000546	T-helper 2 cell	Lymphocyte	immune system

## Sheet: Sheet2
ENCODE_accession	cell type ID	cell type	tissue	system
ENCSR005WPU	UBERON:0000948	heart	Heart	Circulatory system
ENCSR005WPU	UBERON:0000948	heart	Heart	Circulatory system
ENCSR000CNY	UBERON:0002106	spleen	Spleen	Circulatory system
ENCSR000CNY	UBERON:0002106	spleen	Spleen	Circulatory system
ENCSR372SMH	EFO:0003971	MEL cell line	Blood	Circulatory system
ENCSR372SMH	EFO:0003971	MEL cell line	Blood	Circulatory system
ENCSR446MUM	EFO:0003971	MEL cell line	Blood	Circulatory system
ENCSR446MUM	EFO:0003971	MEL cell line	Blood	Circulatory system
ENCSR000CNP	EFO:0005480	MEL-GATA-1-ER	Blood	Circulatory system
ENCSR000CNP	EFO:0005480	MEL-GATA-1-ER	Blood	Circulatory system
ENCSR855ASN	EFO:0000222	acute myeloid leukemia	Blood	Circulatory system
ENCSR855ASN	EFO:0000222	acute myeloid leukemia	Blood	Circulatory system
ENCSR000CNQ	CL:0000765	erythroblast	Blood	Circulatory system
ENCSR000CNQ	CL:0000765	erythroblast	Blood	Circulatory system
ENCSR000CNR	CL:0000765	erythroblast	Blood	Circulatory system
ENCSR000CNR	CL:0000765	erythroblast	Blood	Circulatory system
ENCSR000CMR	NTR:0000719	erythroid progenitor cell	Blood	Circulatory system
ENCSR000CMS	NTR:0000720	erythroid progenitor cell	Blood	Circulatory system
ENCSR000CMT	NTR:0000721	erythroid progenitor cell	Blood	Circulatory system
ENCSR000CMU	NTR:0000722	erythroid progenitor cell	Blood	Circulatory system
ENCSR000CNH	UBERON:0000059	large intestine	Large intestine	Digestive system
ENCSR000CNH	UBERON:0000059	large intestine	Large intestine	Digestive system
ENCSR000CNJ	UBERON:0002107	liver	Liver	Digestive system
ENCSR000CNK	UBERON:0002107	liver	Liver	Digestive system
ENCSR000CNK	UBERON:0002107	liver	Liver	Digestive system
ENCSR000CNL	UBERON:0002107	liver	Liver	Digestive system
ENCSR216UMD	UBERON:0002107	liver	Liver	Digestive system
ENCSR969OPE	UBERON:0000945	stomach	Stomach	Digestive system
ENCSR969OPE	UBERON:0000945	stomach	Stomach	Digestive system
ENCSR000CMQ	EFO:0005233	B cell	Lymphocyte	Immune system
ENCSR000CMQ	EFO:0005233	B cell	Lymphocyte	Immune system
ENCSR935RRY	UBERON:0002370	thymus	Thymus	Immune system
ENCSR935RRY	UBERON:0002370	thymus	Thymus	Immune system
ENCSR000CMZ	UBERON:0003916	fat pad	Adipose	Multiple
ENCSR000CMZ	UBERON:0003916	fat pad	Adipose	Multiple
ENCSR000CNX	UBERON:0001134	skeletal muscle tissue	Muscle	Musculoskeletal system
ENCSR000CNX	UBERON:0001134	skeletal muscle tissue	Muscle	Musculoskeletal system
ENCSR000CNB	UBERON:0005417	forelimb bud	Limb	Musculoskeletal system
ENCSR000CNB	UBERON:0005417	forelimb bud	Limb	Musculoskeletal system
ENCSR000CNF	UBERON:0005418	hindlimb bud	Limb	Musculoskeletal system
ENCSR000CNF	UBERON:0005418	hindlimb bud	Limb	Musculoskeletal system
ENCSR636NXY	UBERON:0002101	limb	Limb	Musculoskeletal system
ENCSR636NXY	UBERON:0002101	limb	Limb	Musculoskeletal system
ENCSR661HDP	UBERON:0002101	limb	Limb	Musculoskeletal system
ENCSR661HDP	UBERON:0002101	limb	Limb	Musculoskeletal system
ENCSR732IZK	EFO:0007601	MN1	Spinal cord	Nervous system
ENCSR732IZK	EFO:0007601	MN1	Spinal cord	Nervous system
ENCSR898KAX	EFO:0007601	MN1	Spinal cord	Nervous system
ENCSR898KAX	EFO:0007601	MN1	Spinal cord	Nervous system
ENCSR666HFH	CL:0011107	Muller cell	Eye	Nervous system
ENCSR666HFH	CL:0011107	Muller cell	Eye	Nervous system
ENCSR666HFH	CL:0011107	Muller cell	Eye	Nervous system
ENCSR000CNU	UBERON:0000966	retina	Eye	Nervous system
ENCSR000CNW	UBERON:0000966	retina	Eye	Nervous system
ENCSR488VEQ	UBERON:0000966	retina	Eye	Nervous system
ENCSR488VEQ	UBERON:0000966	retina	Eye	Nervous system
ENCSR000COG	UBERON:0000955	brain	Brain	Nervous system
ENCSR000COG	UBERON:0000955	brain	Brain	Nervous system
ENCSR000CMO	UBERON:0002037	cerebellum	Brain	Nervous system
ENCSR000CMO	UBERON:0002037	cerebellum	Brain	Nervous system
ENCSR000CMO	UBERON:0002037	cerebellum	Brain	Nervous system
ENCSR337EDG	UBERON:0001890	forebrain	Brain	Nervous system
ENCSR337EDG	UBERON:0001890	forebrain	Brain	Nervous system
ENCSR791AJY	UBERON:0001890	forebrain	Brain	Nervous system
ENCSR179PIH	UBERON:0002028	hindbrain	Brain	Nervous system
ENCSR179PIH	UBERON:0002028	hindbrain	Brain	Nervous system
ENCSR358ESL	UBERON:0002028	hindbrain	Brain	Nervous system
ENCSR358ESL	UBERON:0002028	hindbrain	Brain	Nervous system
ENCSR469VGZ	UBERON:0002028	hindbrain	Brain	Nervous system
ENCSR469VGZ	UBERON:0002028	hindbrain	Brain	Nervous system
ENCSR292QBA	UBERON:0001891	midbrain	Brain	Nervous system
ENCSR292QBA	UBERON:0001891	midbrain	Brain	Nervous system
ENCSR367FCW	UBERON:0001891	midbrain	Brain	Nervous system
ENCSR367FCW	UBERON:0001891	midbrain	Brain	Nervous system
ENCSR767AJS	UBERON:0001891	midbrain	Brain	Nervous system
ENCSR767AJS	UBERON:0001891	midbrain	Brain	Nervous system
ENCSR000CMP	UBERON:0001893	telencephalon	Brain	Nervous system
ENCSR000CMP	UBERON:0001893	telencephalon	Brain	Nervous system
ENCSR000CMP	UBERON:0001893	telencephalon	Brain	Nervous system
ENCSR000CNC	UBERON:0003428	gonadal fat pad	Gonad	Reproductive system
ENCSR000CNC	UBERON:0003428	gonadal fat pad	Gonad	Reproductive system
ENCSR000CNA	CL:0000057	fibroblast	Lung	Respiratory system
ENCSR000CNA	CL:0000057	fibroblast	Lung	Respiratory system
ENCSR094XAY	UBERON:0002048	lung	Lung	Respiratory system
ENCSR094XAY	UBERON:0002048	lung	Lung	Respiratory system
ENCSR742DUR	UBERON:0002048	lung	Lung	Respiratory system
ENCSR687EAW	EFO:0001084	3T3-L1	Adipose	Stem cell
ENCSR687EAW	EFO:0001084	3T3-L1	Adipose	Stem cell
ENCSR998KYQ	CL:0000136	adipocyte	Adipose	Stem cell
ENCSR998KYQ	CL:0000136	adipocyte	Adipose	Stem cell
ENCSR000CMW	EFO:0007075	ES-E14	Embryonic stem cell	Stem cell
ENCSR000CMW	EFO:0007075	ES-E14	Embryonic stem cell	Stem cell
ENCSR000CMX	EFO:0005915	WW6	Embryonic stem cell	Stem cell
ENCSR000CMX	EFO:0005915	WW6	Embryonic stem cell	Stem cell
ENCSR000CMY	EFO:0005915	WW6	Embryonic stem cell	Stem cell
ENCSR000CMY	EFO:0005915	WW6	Embryonic stem cell	Stem cell
ENCSR000COJ	EFO:0005914	ZHBTc4-mESC	Embryonic stem cell	Stem cell
ENCSR000COJ	EFO:0005914	ZHBTc4-mESC	Embryonic stem cell	Stem cell
ENCSR172RHR	UBERON:0000922	embryo	Embryonic stem cell	Stem cell
ENCSR172RHR	UBERON:0000922	embryo	Embryonic stem cell	Stem cell
ENCSR723IXU	UBERON:0000922	embryo	Embryonic stem cell	Stem cell
ENCSR774TQO	UBERON:0000922	embryo	Embryonic stem cell	Stem cell
ENCSR774TQO	UBERON:0000922	embryo	Embryonic stem cell	Stem cell
ENCSR000CND	UBERON:0014374	embryoid body	Embryonic stem cell	Stem cell
ENCSR000CND	UBERON:0014374	embryoid body	Embryonic stem cell	Stem cell
ENCSR196VDE	UBERON:0012314	embryonic facial prominence	Embryonic stem cell	Stem cell
ENCSR196VDE	UBERON:0012314	embryonic facial prominence	Embryonic stem cell	Stem cell
ENCSR959HKR	UBERON:0012314	embryonic facial prominence	Embryonic stem cell	Stem cell
ENCSR959HKR	UBERON:0012314	embryonic facial prominence	Embryonic stem cell	Stem cell
ENCSR000CNO	UBERON:0000926	mesoderm	Embryonic stem cell	Stem cell
ENCSR000CNO	UBERON:0000926	mesoderm	Embryonic stem cell	Stem cell
ENCSR312QVY	UBERON:0001049	neural tube	Embryonic stem cell	Stem cell
ENCSR312QVY	UBERON:0001049	neural tube	Embryonic stem cell	Stem cell
ENCSR000CNT	EFO:0005481	Patski	Kidney	Urinary system
ENCSR000CNT	EFO:0005481	Patski	Kidney	Urinary system
